# Supplementary material for: Distress-Mediated Remodeling of Cardiac Connexin-43 in a Novel Cell Model for Arrhythmogenic Heart Diseases
Source: Int J Mol Sci. 2022 Sep 5;23(17):10174. doi: 10.3390/ijms231710174 (PMC9456330; doi:10.3390/ijms231710174)
Supplement: Supplementary file 1 [file ijms-23-10174-s001.zip]

Archive with 1 entries (1 files):
- ijms-1869106-supplementary.pdf
